# Supplementary material for: Diabetic and Hypertensive Disorders Following Miscarriage: A Protocol for Systematic Review and Meta-Analysis
Source: Int J Environ Res Public Health. 2022 Jul 7;19(14):8324. doi: 10.3390/ijerph19148324 (PMC9318385; doi:10.3390/ijerph19148324)
Supplement: Supplementary file 1 [file ijerph-19-08324-s001.zip]

Archive with 1 entries (1 files):
- ijerph-1791957-supplementary.pdf
